# Supplementary material for: Chemical synthesis of left arm of Chlamydomonas reinhardtii mitochondrial genome and in vivo functional analysis
Source: Front Microbiol. 2022 Dec 22;13:1064497. doi: 10.3389/fmicb.2022.1064497 (PMC9813849; doi:10.3389/fmicb.2022.1064497)
Supplement: Supplementary file 1 [file Table_1.XLSX]

## Sheet: Sheet1
Supplementary Table 1.Primers used in this study.
Primer ID	Primer Sequence
Amp1	CTGCAGACTACGCATGCCTAAGT
Amp2	ATTTATTATTTACAGCGGCCGC
Amp3	GCAAAATAGCGGCCGCTGTA
Amp4	GTATCGGAGGAAAAGCTGGCG
Amp5	CGCCAGCTTTTCCTCCGATAC
Amp6	GTTTTAGCGTTGATAACCCAACCT
Amp7	AGGTTGGGTTATCAACGCTAAAAC
Amp8	GCATGGGTCATCTAATGACCCAT
Amp9	CTTTAAAACTAGCATGGGTCATTAGATG
Amp10	ACAAACCAATATCTTTGTGACTGGT
Amp11	CGTTGGTTGTATTCTACCAGTCAC
Amp12	CAGGAAACAGCTATGAC
p1	CAGAGCTACCGCTACATCCAG
p2	GCAGCCTAATTTCTTTCGGTTCTTA
p3	GAAGTGTTGTGGGAAGAAGGTCA
p4	GGGCTTGTTGGGTGAGGCTGA
p5	GGAGGAAGCGTGGCTAA
p6	ACTGCCGCCGTTTTTCTT
H1	TGTTTCTCCTTGTTCCACCTCTG
H2	CCGGGTTGACGTCTGTCTTG
H3	CGGTGACCTGTGCCCAGACA
H4	CTCCTCGTGAGCCAGTTCGC
H5	GCTGGCAGAATAAACGTTAAGCAA
H6	TGGTTTGCTAATGTGGGGTGTCTTG
